# Supplementary material for: Frequency-hopping along with resolution-turning for fast and enhanced reconstruction in ultrasound tomography
Source: Sci Rep. 2024 Jul 5;14:15483. doi: 10.1038/s41598-024-66138-2 (PMC11226711; doi:10.1038/s41598-024-66138-2)
Supplement: Supplementary file 1 — Supplementary Information. [file 41598_2024_66138_MOESM1_ESM.zip]

Archive with 5 entries (5 files):
- Scientific Reports-Datasets/Output-DBIM2-final-step.mat
- Scientific Reports-Datasets/Input-ideal-object-function-matrix.mat
- Scientific Reports-Datasets/Output-DBIM1-intermediate-step.mat
- Scientific Reports-Datasets/Incident-wave-matrix.mat
- Scientific Reports-Datasets/Normalized-error.m
