# Supplementary material for: Frequency-hopping along with resolution-turning for fast and enhanced reconstruction in ultrasound tomography
Source: Sci Rep. 2024 Jul 5;14:15483. doi: 10.1038/s41598-024-66138-2 (PMC11226711; doi:10.1038/s41598-024-66138-2)
Supplement: Supplementary file 1 — Supplementary Information. [file 41598_2024_66138_MOESM1_ESM.zip › Scientific Reports-Datasets/Normalized-error.m]

%ve do thi phu thuoc cua e vao x
clc,clear,close all;
iter = 1:8

% err1 = [0.5807    0.3883    0.3307    0.3091    0.2949    0.2839    0.2748    0.2671]
% err2 = [0.3088  0.2994  0.2062   0.1629   0.1435   0.1319    0.1235   0.1171]
% err3 = [0.5807    0.3883	0.2071    0.1224    0.0943    0.0790    0.0687    0.0611]
% err4 = [0.3088	0.3418	0.2080    0.1085    0.0771    0.0610    0.0509    0.0438]

% err1 = [0.3088	0.2518    0.1548    0.1215    0.1022    0.0889    0.0787    0.0704]
% err2 = [0.3088    0.0557	0.2558    0.1567    0.1228    0.1029    0.0885    0.0775]
% err3 = [0.3088    0.0557    0.0081	0.2555    0.1658    0.1294    0.1073    0.0918]
% err4 = [0.3088    0.0557    0.0081    0.0011	0.2555    0.1684    0.1327    0.1105]

% err1 = [0.3088	0.3418	0.2080    0.1085    0.0771    0.0610    0.0509    0.0438]
% err2 = [0.3088	0.3205    0.2166	0.2120    0.1102    0.0790    0.0632    0.0533]
% err3 = [0.3088	0.2994    0.2062    0.1629	0.1957    0.1017    0.0716    0.0570]
% err4 = [0.3088	0.3236    0.2231    0.1791    0.1576	0.1934    0.0975    0.0669]
% err5 = [0.3088	0.3122    0.2162    0.1744    0.1537    0.1407	 0.2108    0.1000]
% err6 = [0.3088	0.3103    0.2125    0.1690    0.1484    0.1360    0.1274   0.1881]

% err1 = [0.3088	0.3138    0.2143    0.1690    0.1472    0.1344    0.1256    0.1189]
% err2 = [0.3088    0.0557	0.3754    0.2363    0.1806    0.1526    0.1362    0.1256]
% err3 = [0.3088    0.0557    0.0081	0.3510    0.2335    0.1780    0.1505    0.1334]
% err4 = [0.3088    0.0557    0.0081    0.0011	0.3283    0.2244    0.1743    0.1504]
% err5 = [0.3088    0.0557    0.0081    0.0011    0.0002	 0.3184    0.2122    0.1654]
% err6 = [0.3088    0.0557    0.0081    0.0011    0.0002    0.0000	 0.3391    0.2123]
% err7 = [0.3088    0.0557    0.0081    0.0011    0.0002    0.0000    0.0000	  0.3175]

err1 = [0.5807	0.2390    0.1535    0.1219    0.1042    0.0923    0.0836    0.0767]
err2 = [0.5807    0.3883	0.2071    0.1224    0.0943    0.0790    0.0687    0.0611]
err3 = [0.5807    0.3883    0.3307	0.2042    0.1163    0.0878    0.0729    0.0629]
err4 = [0.5807    0.3883    0.3307    0.3091	0.1964    0.1100    0.0834    0.0689]
err5 = [0.5807    0.3883    0.3307    0.3091    0.2949	0.1953    0.1085    0.0820]
err6 = [0.5807    0.3883    0.3307    0.3091    0.2949    0.2839	0.1996    0.1114]
err7 = [0.5807    0.3883    0.3307    0.3091    0.2949    0.2839    0.2748	0.1960]
figure()
plot(iter,err1,'-ro')
hold on
plot(iter,err2,'--mo')
plot(iter,err3,'--ko')
plot(iter,err4,'--ko')
plot(iter,err5,'--ko')
plot(iter,err6,'--ko')
plot(iter,err7,'--ko')
xlabel('Number of iterations')
ylabel('Normalized error')
legend('N_f_1 = 1','N_f_1 = 2','N_f_1 = 3','N_f_1 = 4','N_f_1 = 5','N_f_1 = 6','N_f_1 = 7')


%legend('N_N_f_1_2 = 1','N_N_f_1_2 = 2','N_N_f_1_2 = 3','N_N_f_1_2 = 4','N_N_f_1_2 = 5','N_N_f_1_2 = 6')
%legend('N_N_f_1 = 1','N_N_f_1 = 2','N_N_f_1 = 3','N_N_f_1 = 4')
%legend('DBIM','NNI-DBIM','DF-DBIM','NNI-DF-DBIM')
